# Supplementary material for: AI/ML advances in non-small cell lung cancer biomarker discovery
Source: Front Oncol. 2023 Dec 11;13:1260374. doi: 10.3389/fonc.2023.1260374 (PMC10750392; doi:10.3389/fonc.2023.1260374)
Supplement: Supplementary file 1 [file Table_1.xlsx]

## Sheet: TableS1A.Approved.Biomarkers
Table S1A. FDA-approved Pharmacogenomic biomarkers for Non-Small Cell Lung Cancer. Gene, drug names, and biomarkers were retrieved from the Table of Pharmacogenomic Biomarkers in Drug Labeling (https://www.fda.gov/media/124784/download) in December, 2022.
Gene	Biomarker Type	Alteration	Drugs	Mutation Mechanism of Action	Drug Sensitivity	Drug Category
EGFR	Genetic mutation	EGFR Exon 19 in-frame deletions (729_761del)	Afatinib; Dacomitinib; Erlotinib; Gefitinib; Osimertinib	Activating	Sensitive	Tyrosine Kinase Inhibitor
EGFR	Genetic mutation	EGFR Exon 20 in-frame insertions (762_823ins)	Amivantamab; Mobocertinib	Activating	Sensitive	Tyrosine Kinase Inhibitor
EGFR	Genetic mutation	EGFR Exon 20 in-frame insertions (excluding A763_Y764insFQEA)	Erlotinib; Gefitinib; Afatinib	Activating	Resistant	Tyrosine Kinase Inhibitor
EGFR	Genetic mutation	EGFR G719X	Afatinib	Activating	Sensitive	Tyrosine Kinase Inhibitor
EGFR	Genetic mutation	EGFR L858R	Afatinib; Dacomitinib; Erlotinib; Gefitinib; Osimertinib	Activating	Sensitive	Tyrosine Kinase Inhibitor
EGFR	Genetic mutation	EGFR L861Q	Afatinib	Activating	Sensitive	Tyrosine Kinase Inhibitor
EGFR	Genetic mutation	EGFR S768I	Afatinib	Activating	Sensitive	Tyrosine Kinase Inhibitor
EGFR	Genetic mutation	EGFR T790M	Erlotinib; Gefitinib; Afatinib	Activating	Resistant	Tyrosine Kinase Inhibitor
EGFR	Genetic mutation	EGFR T790M	Osimertinib	Activating	Sensitive	Tyrosine Kinase Inhibitor
KRAS	Genetic mutation	KRAS G12C	Sotorasib	Activating	Sensitive	KRAS Inhibitor
ALK	Genetic mutation	ALK Fusions	Alectinib; Brigatinib; Ceritinib; Crizotinib	Activating	Sensitive	Tyrosine Kinase Inhibitor
ALK	Genetic mutation	RANBP2-ALK Fusion	Lorlatinib	Activating	Sensitive	Tyrosine Kinase Inhibitor
ALK	Genetic mutation	EML4-ALK Fusion	Lorlatinib	Activating	Sensitive	Tyrosine Kinase Inhibitor
ALK	Genetic mutation	NPM1-ALK Fusion	Lorlatinib	Activating	Sensitive	Tyrosine Kinase Inhibitor
ALK	Genetic mutation	ALK K1062M	Lorlatinib	Activating	Sensitive	Tyrosine Kinase Inhibitor
ALK	Genetic mutation	ALK R1275Q	Lorlatinib	Activating	Sensitive	Tyrosine Kinase Inhibitor
ALK	Genetic mutation	ALK F1174L	Lorlatinib	Activating	Sensitive	Tyrosine Kinase Inhibitor
ALK	Genetic mutation	ALK G1128A	Lorlatinib	Activating	Sensitive	Tyrosine Kinase Inhibitor
ROS1	Genetic mutation	ROS1 Fusions	Crizotinib; Entrectinib	Activating	Sensitive	Tyrosine Kinase Inhibitor
BRAF	Genetic mutation	BRAF V600E	Dabrafenib+Trametinib	Activating	Sensitive	Serine/threonine Kinase Inhibitor
NTRK1	Genetic mutation	NTRK1 Fusions	Entrectinib; Larotrectinib	Activating	Sensitive	Tyrosine Kinase Inhibitor
NTRK2	Genetic mutation	NTRK2 Fusions	Entrectinib; Larotrectinib	Activating	Sensitive	Tyrosine Kinase Inhibitor
NTRK3	Genetic mutation	NTRK3 Fusions	Entrectinib; Larotrectinib	Activating	Sensitive	Tyrosine Kinase Inhibitor
MET	Genetic mutation	MET D1010	Capmatinib; Tepotinib	Activating	Sensitive	Tyrosine Kinase Inhibitor
MET	Genetic mutation	MET Exon 14 deletion	Capmatinib; Tepotinib	Activating	Sensitive	Tyrosine Kinase Inhibitor
MET	Genetic mutation	MET Exon 14 in-frame deletions	Capmatinib; Tepotinib	Activating	Sensitive	Tyrosine Kinase Inhibitor
MET	Genetic mutation	MET Exon 14 splice mutations (963_1010splice)	Capmatinib; Tepotinib	Activating	Sensitive	Tyrosine Kinase Inhibitor
RET	Genetic mutation	RET Fusions	Pralsetinib; Selpercatinib	Activating	Sensitive	Tyrosine Kinase Inhibitor
ERBB2	Genetic mutation	ERBB2 A775_G776insYVMA	Trastuzumab Deruxtecan	Activating	Sensitive	DNA topoisomerase I Inhibitor
ERBB2	Genetic mutation	ERBB2 Amplification	Trastuzumab Deruxtecan	Activating	Sensitive	DNA topoisomerase I Inhibitor
ERBB2	Genetic mutation	ERBB2 D277Y	Trastuzumab Deruxtecan	Activating	Sensitive	DNA topoisomerase I Inhibitor
ERBB2	Genetic mutation	ERBB2 D769H	Trastuzumab Deruxtecan	Activating	Sensitive	DNA topoisomerase I Inhibitor
ERBB2	Genetic mutation	ERBB2 D769Y	Trastuzumab Deruxtecan	Activating	Sensitive	DNA topoisomerase I Inhibitor
ERBB2	Genetic mutation	ERBB2 E321G	Trastuzumab Deruxtecan	Activating	Sensitive	DNA topoisomerase I Inhibitor
ERBB2	Genetic mutation	ERBB2 E770_A771insAYVM	Trastuzumab Deruxtecan	Activating	Sensitive	DNA topoisomerase I Inhibitor
ERBB2	Genetic mutation	ERBB2 G776_V777insYVMA	Trastuzumab Deruxtecan	Activating	Sensitive	DNA topoisomerase I Inhibitor
ERBB2	Genetic mutation	ERBB2 G776delinsLC	Trastuzumab Deruxtecan	Activating	Sensitive	DNA topoisomerase I Inhibitor
ERBB2	Genetic mutation	ERBB2 G776delinsVC	Trastuzumab Deruxtecan	Activating	Sensitive	DNA topoisomerase I Inhibitor
ERBB2	Genetic mutation	ERBB2 G776V	Trastuzumab Deruxtecan	Activating	Sensitive	DNA topoisomerase I Inhibitor
ERBB2	Genetic mutation	ERBB2 G778_P780dup	Trastuzumab Deruxtecan	Activating	Sensitive	DNA topoisomerase I Inhibitor
ERBB2	Genetic mutation	ERBB2 G778_S779insG	Trastuzumab Deruxtecan	Activating	Sensitive	DNA topoisomerase I Inhibitor
ERBB2	Genetic mutation	ERBB2 L663P	Trastuzumab Deruxtecan	Activating	Sensitive	DNA topoisomerase I Inhibitor
ERBB2	Genetic mutation	ERBB2 L755_T759del	Trastuzumab Deruxtecan	Activating	Sensitive	DNA topoisomerase I Inhibitor
ERBB2	Genetic mutation	ERBB2 L755P	Trastuzumab Deruxtecan	Activating	Sensitive	DNA topoisomerase I Inhibitor
ERBB2	Genetic mutation	ERBB2 L755S	Trastuzumab Deruxtecan	Activating	Sensitive	DNA topoisomerase I Inhibitor
ERBB2	Genetic mutation	ERBB2 L841V	Trastuzumab Deruxtecan	Activating	Sensitive	DNA topoisomerase I Inhibitor
ERBB2	Genetic mutation	ERBB2 L866M	Trastuzumab Deruxtecan	Activating	Sensitive	DNA topoisomerase I Inhibitor
ERBB2	Genetic mutation	ERBB2 L869R	Trastuzumab Deruxtecan	Activating	Sensitive	DNA topoisomerase I Inhibitor
ERBB2	Genetic mutation	ERBB2 M774_A775insAYVM	Trastuzumab Deruxtecan	Activating	Sensitive	DNA topoisomerase I Inhibitor
ERBB2	Genetic mutation	ERBB2 P780_Y781insGSP	Trastuzumab Deruxtecan	Activating	Sensitive	DNA topoisomerase I Inhibitor
ERBB2	Genetic mutation	ERBB2 Q709L	Trastuzumab Deruxtecan	Activating	Sensitive	DNA topoisomerase I Inhibitor
ERBB2	Genetic mutation	ERBB2 R678Q	Trastuzumab Deruxtecan	Activating	Sensitive	DNA topoisomerase I Inhibitor
ERBB2	Genetic mutation	ERBB2 S310F	Trastuzumab Deruxtecan	Activating	Sensitive	DNA topoisomerase I Inhibitor
ERBB2	Genetic mutation	ERBB2 S310Y	Trastuzumab Deruxtecan	Activating	Sensitive	DNA topoisomerase I Inhibitor
ERBB2	Genetic mutation	ERBB2 S653C	Trastuzumab Deruxtecan	Activating	Sensitive	DNA topoisomerase I Inhibitor
ERBB2	Genetic mutation	ERBB2 T862A	Trastuzumab Deruxtecan	Activating	Sensitive	DNA topoisomerase I Inhibitor
ERBB2	Genetic mutation	ERBB2 V659E	Trastuzumab Deruxtecan	Activating	Sensitive	DNA topoisomerase I Inhibitor
ERBB2	Genetic mutation	ERBB2 V659G	Trastuzumab Deruxtecan	Activating	Sensitive	DNA topoisomerase I Inhibitor
ERBB2	Genetic mutation	ERBB2 V659K	Trastuzumab Deruxtecan	Activating	Sensitive	DNA topoisomerase I Inhibitor
ERBB2	Genetic mutation	ERBB2 V777L	Trastuzumab Deruxtecan	Activating	Sensitive	DNA topoisomerase I Inhibitor
ERBB2	Genetic mutation	ERBB2 Y772_A775dup	Trastuzumab Deruxtecan	Activating	Sensitive	DNA topoisomerase I Inhibitor
CD274	Protein expression	PD-L1 expression ≥ 1% of tumor cells	Ipilimumab+Nivolumab; Pembrolizumab; Atezolizumab		Sensitive	Immune Checkpoint Inhibitor
CD274	Protein expression	PD-L1 expression ≥ 50% of tumor cells	Cemiplimab-rwlc		Sensitive	Immune Checkpoint Inhibitor
	Microsatellite instability	Microsatellite instability - High (MSI-H; mutations in ≥30% of microsatellites) / mismatch repair deficient (dMMR)	Pembrolizumab		Sensitive	Immune Checkpoint Inhibitor
	Tumor mutation burden	Tumor mutation burden - High (TMB-H; ≥10 somatic mutations/megabase (mut/Mb))	Pembrolizumab		Sensitive	Immune Checkpoint Inhibitor

## Sheet: TableS1B.NSCLC.Terms
Table S1B. NSCLC Terms. NSCLC Subtypes and their synonyms were extracted from the EMBL-EBI Experimental Factor Ontology (EFO) obo file on April 28th, 2022.
DiseaseName	Synonyms
adenosquamous lung carcinoma	adenosquamous cell lung carcinoma; adenosquamous lung cancer; adenosquamous lung carcinoma; lung adenosquamous carcinoma
bronchoalveolar adenocarcinoma	bac; bronchioalveolar adenocarcinoma of lung; bronchioalveolar adenocarcinoma of the lung; bronchioalveolar lung carcinoma; bronchiolo-alveolar adenocarcinoma; bronchiolo-alveolar carcinoma of lung; bronchiolo-alveolar carcinoma of the lung; bronchiolo-alveolar lung carcinoma; bronchioloalveolar adenocarcinoma of lung; bronchioloalveolar adenocarcinoma of the lung; bronchioloalveolar carcinoma; b…
lung adenocarcinoma	adenocarcinoma of lung; adenocarcinoma of the lung; bronchogenic lung adenocarcinoma; luad; lung adenocarcinoma; non-small cell lung adenocarcinoma; nonsmall cell adenocarcinoma
large cell lung carcinoma	anaplastic lung carcinoma; large cell carcinoma of lung; large cell carcinoma of the lung; large cell lung cancer; large cell lung carcinoma; large cell undifferentiated lung carcinoma; lclc; lung large cell carcinoma
non-small cell lung carcinoma	non-small cell cancer of lung; non-small cell cancer of the lung; non-small cell carcinoma of lung; non-small cell carcinoma of the lung; non-small cell lung cancer; non-small cell lung carcinoma; non-small cell lung carcinoma (disease); nsclc; nsclc - non-small cell lung cancer
pulmonary mucoepidermoid carcinoma	lung mucoepidermoid cancer; lung mucoepidermoid carcinoma; mucoepidermoid carcinoma of the lung; pulmonary mucoepidermoid carcinoma
pulmonary blastoma	blastoma of lung; blastoma of the lung; lung blastoma; pneumoblastoma; pulmonary blastoma
anaplastic lung carcinoma	large cell lung carcinoma
papillary lung adenocarcinoma	lung papillary adenocarcinoma; lung papillary-adenocarcinoma; papillary adenocarcinoma of lung; papillary adenocarcinoma of the lung; papillary lung adenocarcinoma
lung giant cell carcinoma	gclc; giant cell carcinoma; giant cell carcinoma of lung; giant cell carcinoma of the lung; giant cell lung carcinoma; lung giant cell carcinoma
lung sarcomatoid carcinoma	lung sarcomatoid carcinoma; sarcomatoid carcinoma of the lung
lung signet ring cell carcinoma	lung signet ring cell carcinoma; signet ring lung adenocarcinoma
lymphoepithelioma-like lung carcinoma	lymphoepithelioma-like carcinoma of the lung; lymphoepithelioma-like lung carcinoma
bronchioloalveolar carcinoma	bronchioalveolar adenocarcinoma of lung; bronchioalveolar lung carcinoma; bronchiolo-alveolar carcinoma of lung; bronchiolo-alveolar lung carcinoma; bronchioloalveolar adenocarcinoma of lung
lung combined type small cell adenocarcinoma	NA
mucinous bronchioloalveolar adenocarcinoma	NA
lung adenoid cystic carcinoma	adenocystic carcinoma of lung; adenocystic carcinoma of the lung; adenoid cystic carcinoma of lung; adenoid cystic carcinoma of the lung; luacc; lung adenocystic carcinoma; lung adenoid cystic cancer; lung adenoid cystic carcinoma; pulmonary adenocystic carcinoma; pulmonary adenoid cystic carcinoma
acinar lung adenocarcinoma	acinar adenocarcinoma of lung; acinar adenocarcinoma of the lung; acinar lung adenocarcinoma; lung acinar adenocarcinoma
basaloid large cell lung carcinoma	basaloid large cell carcinoma of the lung; basaloid large cell lung carcinoma; basaloid lung carcinoma
pleuropulmonary blastoma	childhood pulmonary blastoma; pediatric pulmonary blastoma; pleuropulmonary blastoma; pleuropulmonary blastoma (morphologic abnormality); ppb; ppb familial tumor and dysplasia syndrome; pulmonary blastoma of childhood
well-differentiated fetal adenocarcinoma of the lung	fetal adenocarcinoma; fetal lung adenocarcinoma; pulmonary adenocarcinoma of fetal type; pulmonary endodermal tumor resembling fetal lung; wdfa; well-differentiated fetal lung adenocarcinoma
lung colloid adenocarcinoma	lung colloid adenocarcinoma; lung mucinous cystadenocarcinoma; lung mucinous cystic tumor of borderline malignancy; mucinous lung adenocarcinoma
non-small cell squamous lung carcinoma	non-small cell squamous lung cancer; non-small cell squamous lung carcinoma; squamous non-small cell lung carcinoma

## Sheet: TableS1C.NSCLC.GWASLoci
Table S1C. NSCLC GWAS Loci. GWAS summary statistics for NSCLC were downloaded from the NHGRI-EBI GWAS Catalog on August 15th, 2022. SNPs that passed the P-value threshold of 1x10-6 were selected and distance-pruned to choose the most significant SNP to represent each 500 kb region.
lead_snp	lead_chr	lead_pos	lead_pval	exc_snp	exc_chr	exc_pos	exc_pval	all_gene	all_pheno	loci
rs7705526	5	1285859	4e-65	rs2853677	5	1287079	3e-40	TERT, CLPTM1L, NKD2 - SLC12A7	Lung adenocarcinoma, Non-small cell lung cancer, EGFR mutation-positive lung adenocarcinoma, Adenocarcinoma in never smokers, Lung adenocarcinoma (survival time) in never smokers	Loci #1
rs7705526	5	1285859	4e-65	rs13167280	5	1280362	5e-32	TERT, CLPTM1L, NKD2 - SLC12A7	Lung adenocarcinoma, Non-small cell lung cancer, EGFR mutation-positive lung adenocarcinoma, Adenocarcinoma in never smokers, Lung adenocarcinoma (survival time) in never smokers	Loci #1
rs7705526	5	1285859	4e-65	rs2736100	5	1286401	2e-31	TERT, CLPTM1L, NKD2 - SLC12A7	Lung adenocarcinoma, Non-small cell lung cancer, EGFR mutation-positive lung adenocarcinoma, Adenocarcinoma in never smokers, Lung adenocarcinoma (survival time) in never smokers	Loci #1
rs7705526	5	1285859	4e-65	rs2736100	5	1286401	2e-22	TERT, CLPTM1L, NKD2 - SLC12A7	Lung adenocarcinoma, Non-small cell lung cancer, EGFR mutation-positive lung adenocarcinoma, Adenocarcinoma in never smokers, Lung adenocarcinoma (survival time) in never smokers	Loci #1
rs7705526	5	1285859	4e-65	rs380286	5	1320132	2e-14	TERT, CLPTM1L, NKD2 - SLC12A7	Lung adenocarcinoma, Non-small cell lung cancer, EGFR mutation-positive lung adenocarcinoma, Adenocarcinoma in never smokers, Lung adenocarcinoma (survival time) in never smokers	Loci #1
rs7705526	5	1285859	4e-65	rs401681	5	1321972	8e-12	TERT, CLPTM1L, NKD2 - SLC12A7	Lung adenocarcinoma, Non-small cell lung cancer, EGFR mutation-positive lung adenocarcinoma, Adenocarcinoma in never smokers, Lung adenocarcinoma (survival time) in never smokers	Loci #1
rs7705526	5	1285859	4e-65	rs2736100	5	1286401	3e-11	TERT, CLPTM1L, NKD2 - SLC12A7	Lung adenocarcinoma, Non-small cell lung cancer, EGFR mutation-positive lung adenocarcinoma, Adenocarcinoma in never smokers, Lung adenocarcinoma (survival time) in never smokers	Loci #1
rs7705526	5	1285859	4e-65	rs31489	5	1342599	2e-10	TERT, CLPTM1L, NKD2 - SLC12A7	Lung adenocarcinoma, Non-small cell lung cancer, EGFR mutation-positive lung adenocarcinoma, Adenocarcinoma in never smokers, Lung adenocarcinoma (survival time) in never smokers	Loci #1
rs7705526	5	1285859	4e-65	rs2736100	5	1286401	2e-10	TERT, CLPTM1L, NKD2 - SLC12A7	Lung adenocarcinoma, Non-small cell lung cancer, EGFR mutation-positive lung adenocarcinoma, Adenocarcinoma in never smokers, Lung adenocarcinoma (survival time) in never smokers	Loci #1
rs7705526	5	1285859	4e-65	rs401681	5	1321972	3e-10	TERT, CLPTM1L, NKD2 - SLC12A7	Lung adenocarcinoma, Non-small cell lung cancer, EGFR mutation-positive lung adenocarcinoma, Adenocarcinoma in never smokers, Lung adenocarcinoma (survival time) in never smokers	Loci #1
rs7705526	5	1285859	4e-65	rs2853677	5	1287079	1e-08	TERT, CLPTM1L, NKD2 - SLC12A7	Lung adenocarcinoma, Non-small cell lung cancer, EGFR mutation-positive lung adenocarcinoma, Adenocarcinoma in never smokers, Lung adenocarcinoma (survival time) in never smokers	Loci #1
rs7705526	5	1285859	4e-65	rs190996050	5	1048492	1e-07	TERT, CLPTM1L, NKD2 - SLC12A7	Lung adenocarcinoma, Non-small cell lung cancer, EGFR mutation-positive lung adenocarcinoma, Adenocarcinoma in never smokers, Lung adenocarcinoma (survival time) in never smokers	Loci #1
rs1051730	15	78601997	2e-51	rs55781567	15	78565644	3e-48	CHRNA3, CHRNA5, CHRNB4, ADAMTS7	Lung adenocarcinoma, Non-small cell lung cancer	Loci #2
rs1051730	15	78601997	2e-51	rs55781567	15	78565644	8e-44	CHRNA3, CHRNA5, CHRNB4, ADAMTS7	Lung adenocarcinoma, Non-small cell lung cancer	Loci #2
rs1051730	15	78601997	2e-51	rs55781567	15	78565644	8e-44	CHRNA3, CHRNA5, CHRNB4, ADAMTS7	Lung adenocarcinoma, Non-small cell lung cancer	Loci #2
rs1051730	15	78601997	2e-51	rs11639372	15	78674313	6e-26	CHRNA3, CHRNA5, CHRNB4, ADAMTS7	Lung adenocarcinoma, Non-small cell lung cancer	Loci #2
rs1051730	15	78601997	2e-51	rs55781567	15	78565644	9e-26	CHRNA3, CHRNA5, CHRNB4, ADAMTS7	Lung adenocarcinoma, Non-small cell lung cancer	Loci #2
rs1051730	15	78601997	2e-51	rs2004038	15	78779064	4e-15	CHRNA3, CHRNA5, CHRNB4, ADAMTS7	Lung adenocarcinoma, Non-small cell lung cancer	Loci #2
rs77468143	15	49084427	2e-16	rs7169304	15	49186829	3e-12	SECISBP2L - COPS2, GALK2	Lung adenocarcinoma, Non-small cell lung cancer	Loci #3
rs77468143	15	49084427	2e-16	rs11632038	15	49314101	5e-10	SECISBP2L - COPS2, GALK2	Lung adenocarcinoma, Non-small cell lung cancer	Loci #3
rs17400427	15	49448874	6e-10	rs7182948	15	49549483	2e-09	FGF7, FAM227B, FAM227B, DTWD1	Lung adenocarcinoma, Non-small cell lung cancer	Loci #4
rs17400427	15	49448874	6e-10	rs28516445	15	49667937	9e-09	FGF7, FAM227B, FAM227B, DTWD1	Lung adenocarcinoma, Non-small cell lung cancer	Loci #4
rs11375254	3	189625454	8e-26	rs13080835	3	189639410	1e-20	TP63	Lung adenocarcinoma, Non-small cell lung cancer, EGFR mutation-positive lung adenocarcinoma, Lung cancer, Familial lung adenocarcinoma	Loci #5
rs11375254	3	189625454	8e-26	rs10937405	3	189665394	7e-17	TP63	Lung adenocarcinoma, Non-small cell lung cancer, EGFR mutation-positive lung adenocarcinoma, Lung cancer, Familial lung adenocarcinoma	Loci #5
rs11375254	3	189625454	8e-26	rs7636839	3	189639152	9e-13	TP63	Lung adenocarcinoma, Non-small cell lung cancer, EGFR mutation-positive lung adenocarcinoma, Lung cancer, Familial lung adenocarcinoma	Loci #5
rs11375254	3	189625454	8e-26	rs10937405	3	189665394	7e-12	TP63	Lung adenocarcinoma, Non-small cell lung cancer, EGFR mutation-positive lung adenocarcinoma, Lung cancer, Familial lung adenocarcinoma	Loci #5
rs11375254	3	189625454	8e-26	rs13080835	3	189639410	7e-12	TP63	Lung adenocarcinoma, Non-small cell lung cancer, EGFR mutation-positive lung adenocarcinoma, Lung cancer, Familial lung adenocarcinoma	Loci #5
rs11375254	3	189625454	8e-26	rs13314271	3	189639813	7e-10	TP63	Lung adenocarcinoma, Non-small cell lung cancer, EGFR mutation-positive lung adenocarcinoma, Lung cancer, Familial lung adenocarcinoma	Loci #5
rs3817963	6	32400310	1e-16	rs116080888	6	32618459	8e-07	TSBP1-AS1, BTNL2, BTNL2, BTNL2, BTNL2, BTNL2, BTNL2, BTNL2, BTNL2, HLA-DRB1 - HLA-DQA1	EGFR mutation-positive lung adenocarcinoma, Lung adenocarcinoma, Adenocarcinoma, Non-small cell lung cancer, Response to irinotecan and platinum-based chemotherapy in non-small-cell lung cancer	Loci #6
rs7741164	6	41525674	7e-14	rs1853837	6	41529297	1e-10	FOXP4-AS1	Lung adenocarcinoma, Adenocarcinoma, Non-small cell lung cancer, EGFR mutation-positive lung adenocarcinoma, Response to irinotecan and platinum-based chemotherapy in non-small-cell lung cancer	Loci #7
rs7741164	6	41525674	7e-14	rs1853837	6	41529297	1e-10	FOXP4-AS1	Lung adenocarcinoma, Adenocarcinoma, Non-small cell lung cancer, EGFR mutation-positive lung adenocarcinoma, Response to irinotecan and platinum-based chemotherapy in non-small-cell lung cancer	Loci #7
rs7741164	6	41525674	7e-14	rs2495239	6	41522750	4e-09	FOXP4-AS1	Lung adenocarcinoma, Adenocarcinoma, Non-small cell lung cancer, EGFR mutation-positive lung adenocarcinoma, Response to irinotecan and platinum-based chemotherapy in non-small-cell lung cancer	Loci #7
rs5879422	6	117463496	9e-12	rs9387478	6	117465017	6e-08	DCBLD1, RAP1BP3 - DCBLD1	Lung adenocarcinoma, Non-small cell lung cancer, Response to irinotecan and platinum-based chemotherapy in non-small-cell lung cancer	Loci #8
rs5879422	6	117463496	9e-12	rs9387479	6	117471449	7e-08	DCBLD1, RAP1BP3 - DCBLD1	Lung adenocarcinoma, Non-small cell lung cancer, Response to irinotecan and platinum-based chemotherapy in non-small-cell lung cancer	Loci #8
rs5879422	6	117463496	9e-12	rs17635492	6	117450114	4e-07	DCBLD1, RAP1BP3 - DCBLD1	Lung adenocarcinoma, Non-small cell lung cancer, Response to irinotecan and platinum-based chemotherapy in non-small-cell lung cancer	Loci #8
rs2517873	6	29908215	5e-11	rs116506680	6	29813272	4e-09	MCCD1P1, MCCD1P1, MCCD1P1, MCCD1P1, MCCD1P1, MCCD1P1, MCCD1P1, MCCD1P1, MICG - HLA-G, IFITM4P - HLA-V	Non-small cell lung cancer, Lung adenocarcinoma	Loci #9
rs2517873	6	29908215	5e-11	rs1815741	6	29770913	2e-07	MCCD1P1, MCCD1P1, MCCD1P1, MCCD1P1, MCCD1P1, MCCD1P1, MCCD1P1, MCCD1P1, MICG - HLA-G, IFITM4P - HLA-V	Non-small cell lung cancer, Lung adenocarcinoma	Loci #9
rs2517873	6	29908215	5e-11	rs1815741	6	29770913	3e-07	MCCD1P1, MCCD1P1, MCCD1P1, MCCD1P1, MCCD1P1, MCCD1P1, MCCD1P1, MCCD1P1, MICG - HLA-G, IFITM4P - HLA-V	Non-small cell lung cancer, Lung adenocarcinoma	Loci #9
rs55768116	11	118237616	4e-15	rs1056562	11	118254910	3e-10	MPZL3, MPZL2	Lung adenocarcinoma, Non-small cell lung cancer, Lung adenocarcinoma (survival time) in never smokers	Loci #10
rs7086803	10	112738717	3e-13	rs12265047	10	112728166	8e-10	VTI1A	Lung adenocarcinoma, Non-small cell lung cancer, Familial lung adenocarcinoma, Lung adenocarcinoma (survival time) in never smokers	Loci #11
rs7086803	10	112738717	3e-13	rs12265047	10	112728166	8e-10	VTI1A	Lung adenocarcinoma, Non-small cell lung cancer, Familial lung adenocarcinoma, Lung adenocarcinoma (survival time) in never smokers	Loci #11
rs10429489	9	21787522	4e-13	rs885518	9	21830158	1e-09	RN7SL151P - MTAP, MTAP	Lung adenocarcinoma, Non-small cell lung cancer, Adenocarcinoma, Lung adenocarcinoma (survival time) in never smokers	Loci #12
rs62560775	9	22052069	2e-09	rs72658409	9	22160088	2e-09	CDKN2B-AS1	Lung adenocarcinoma, Adenocarcinoma, Non-small cell lung cancer, Lung adenocarcinoma (survival time) in never smokers	Loci #13
rs35201538	9	33422491	2e-08	rs10758203	9	33421422	9e-07	AQP7 - AQP3	Lung adenocarcinoma, Non-small cell lung cancer, Lung adenocarcinoma (survival time) in never smokers	Loci #14
rs7216064	17	67902693	2e-12	rs200595745	17	67919174	2e-09	BPTF	EGFR mutation-positive lung adenocarcinoma, Lung adenocarcinoma, Non-small cell lung cancer	Loci #15
rs7216064	17	67902693	2e-12	rs200595745	17	67919174	2e-09	BPTF	EGFR mutation-positive lung adenocarcinoma, Lung adenocarcinoma, Non-small cell lung cancer	Loci #15
rs7216064	17	67902693	2e-12	rs200595745	17	67919174	4e-09	BPTF	EGFR mutation-positive lung adenocarcinoma, Lung adenocarcinoma, Non-small cell lung cancer	Loci #15
rs7216064	17	67902693	2e-12	rs200595745	17	67919174	3e-08	BPTF	EGFR mutation-positive lung adenocarcinoma, Lung adenocarcinoma, Non-small cell lung cancer	Loci #15
rs34517439	1	77984833	4e-08	rs35535570	1	77794071	3e-07	DNAJB4, GIPC2, MIGA1, GIPC2 - RNFT1P2	Lung adenocarcinoma, Response to irinotecan and platinum-based chemotherapy in non-small-cell lung cancer, Lung adenocarcinoma (survival time) in never smokers	Loci #16
rs34517439	1	77984833	4e-08	rs17391694	1	78157942	4e-07	DNAJB4, GIPC2, MIGA1, GIPC2 - RNFT1P2	Lung adenocarcinoma, Response to irinotecan and platinum-based chemotherapy in non-small-cell lung cancer, Lung adenocarcinoma (survival time) in never smokers	Loci #16

## Sheet: TableS1D.Risk.Biomarkers
Table S1D. The list of studies describing AI/ML-derived potential susceptibility/risk biomarkers. The acronyms are as follows: SCLC: Small Cell Lung Cancer. NSCLC: Non-Small Cell Lung Cancer. LAD: Lung Adenocarcinoma. SCC: Squamous Cell Carcinoma. LCC: Large Cell Carcinoma. PEAC: Pulmonary Enteric Adenocarcinoma. LCNEC: Large Cell Neuroendocrine Carcinoma. AIS: Adenocarcinoma in situ. AAH: Atypic…
PMID	PublicationDate	ArticleTitle	BiomarkerDataType/Variables	BiomarkerBroadCategory	TissueUsed/Targeted	PredictedOutcome
35147498	20220211	Serum RNAs can predict lung cancer up to 10 years prior to diagnosis.	Gene expression	Molecular	Serum sample	NSCLC Risk

## Sheet: TableS1E.Diagnostic.Biomarkers
Table S1E. The list of studies describing AI/ML-derived diagnostic biomarkers. The acronyms are as follows: SCLC: Small Cell Lung Cancer. NSCLC: Non-Small Cell Lung Cancer. LAD: Lung Adenocarcinoma. SCC: Squamous Cell Carcinoma. LCC: Large Cell Carcinoma. PEAC: Pulmonary Enteric Adenocarcinoma. LCNEC: Large Cell Neuroendocrine Carcinoma. AIS: Adenocarcinoma in situ. AAH: Atypical Adenomatous Hype…
PMID	PublicationDate	ArticleTitle	BiomarkerDataType/Variables	BiomarkerBroadCategory	TissueUsed/Targeted	PredictedOutcome
25512221	20141217	Classification of lung cancer using ensemble-based feature selection and machine learning methods.	DNA methylation	Molecular	Lung	LAD vs. SCC vs. SCLC
26621795	20151202	Differentiating brain metastases from different pathological types of lung cancers using texture analysis of T1 postcontrast MR.	MRI	Radiologic imaging	Brain	SCLC brain-metastasized vs. NSCLC brain-metastasized; SCLC brain-metastasized vs. LAD brain-metastasized; SCLC brain-metastasized vs. SCC brain-metastasized; SCLC brain-metastasized vs. LCC brain-metastasized
27423423	20160718	Metabolomic-based biomarker discovery for non-invasive lung cancer screening: A case study.	Metabolites	Molecular	Sputum	NSCLC vs. SCLC
29157442	20171122	A deep learning-based multi-model ensemble method for cancer prediction.	Gene expression	Molecular	Lung	LAD vs. Control
29450713	20180217	Radiomic signature as a diagnostic factor for histologic subtype classification of non-small cell lung cancer.	CT	Radiologic imaging	Chest/Lung	LAD vs. SCC
30224757	20180919	Classification and mutation prediction from non-small cell lung cancer histopathology images using deep learning.	H&E WSI	Histologic imaging	Lung	LAD vs. SCC; LAD vs. SCC vs. Control
30561278	20181219	Perinodular and Intranodular Radiomic Features on Lung CT Images Distinguish Adenocarcinomas from Granulomas.	CT	Radiologic imaging	Chest/Lung	LAD vs. Granulomas
30723296	20190207	DNA methylation profiling reliably distinguishes pulmonary enteric adenocarcinoma from metastatic colorectal cancer.	DNA methylation	Molecular	Lung	PEAC vs. Metastatic Colorectal Adenocarcinoma
30728398	20190208	Convolutional neural networks can accurately distinguish four histologic growth patterns of lung adenocarcinoma in digital slides.	H&E WSI	Histologic imaging	Lung	LAD Histologic Subtyping
30833650	20190306	Pathologist-level classification of histologic patterns on resected lung adenocarcinoma slides with deep neural networks.	H&E WSI	Histologic imaging	Lung	LAD Histologic Subtyping
31232960	20190625	Application of deep learning (3-dimensional convolutional neural network) for the prediction of pathological invasiveness in lung adenocarcinoma: A preliminary study.	CT	Radiologic imaging	Chest/Lung	LAD Histologic Subtyping
31322548	20190720	Screening key lncRNAs for human lung adenocarcinoma based on machine learning and weighted gene co-expression network analysis.	Gene expression	Molecular	Lung	LAD vs. Control
31423286	20190820	Decision tree-based classifiers for lung cancer diagnosis and subtyping using TCGA miRNA expression data.	Gene expression	Molecular	Lung	NSCLC vs. Control; LAD vs. SCC
31659591	20191030	Usefulness of gradient tree boosting for predicting histological subtype and EGFR mutation status of non-small cell lung cancer on <sup>18</sup>F FDG-PET/CT.	PET/CT	Radiologic imaging	Chest/Lung	LAD vs. SCC
31689276	20191106	A Machine-Learning Approach Using PET-Based Radiomics to Predict the Histological Subtypes of Lung Cancer.	PET/CT	Radiologic imaging	Chest/Lung	LAD vs. SCC
31796020	20191205	Comparing biological information contained in mRNA and non-coding RNAs for classification of lung cancer patients.	Gene expression	Molecular	Lung	LAD vs. Control
31811427	20191208	A deep residual learning network for predicting lung adenocarcinoma manifesting as ground-glass nodule on CT images.	CT	Radiologic imaging	Chest/Lung	LAD Histologic Subtyping
31850197	20191219	A Diagnostic Panel of DNA Methylation Biomarkers for Lung Adenocarcinoma.	DNA methylation	Molecular	Lung	LAD vs. Control
32010576	20200204	Differentiation of non-small cell lung cancer and histoplasmosis pulmonary nodules: insights from radiomics model performance compared with clinician observers.	CT	Radiologic imaging	Chest/Lung	NSCLC vs. Histoplasmosis Lung Nodules
32086583	20200223	A quantitative imaging biomarker for predicting disease-free-survival-associated histologic subgroups in lung adenocarcinoma.	CT	Radiologic imaging	Chest/Lung	LAD Histologic Subtyping
32145537	20200308	Serum lipidomic biomarkers for non-small cell lung cancer in nonsmoking female patients.	Lipid profile	Molecular	Serum	NSCLC vs. Control
32296645	20200417	Comparison and Fusion of Deep Learning and Radiomics Features of Ground-Glass Nodules to Predict the Invasiveness Risk of Stage-I Lung Adenocarcinomas in CT Scan.	CT	Radiologic imaging	Chest/Lung	LAD Histologic Subtyping
32333132	20200426	Prediction of Non-small Cell Lung Cancer Histology by a Deep Ensemble of Convolutional and Bidirectional Recurrent Neural Network.	PET/CT	Radiologic imaging	Chest/Lung	LAD vs. SCC vs. NSCLC-not otherwise specified
32360590	20200504	Analysis of gene expression profiles of lung cancer subtypes with machine learning algorithms.	Gene expression	Molecular	Lung	LAD vs. SCC
32371184	20200507	Radiomics nomogram for preoperative differentiation of lung tuberculoma from adenocarcinoma in solitary pulmonary solid nodule.	CT; Demographic features	Multimodal	Multimodal	LAD vs. Tuberculous Granuloma
32391274	20200512	Differentiating Peripherally-Located Small Cell Lung Cancer From Non-small Cell Lung Cancer Using a CT Radiomic Approach.	CT	Radiologic imaging	Chest/Lung	NSCLC vs. SCLC
32594210	20200629	Solitary solid pulmonary nodules: a CT-based deep learning nomogram helps differentiate tuberculosis granulomas from lung adenocarcinomas.	CT	Radiologic imaging	Chest/Lung	LAD vs. Tuberculous Granuloma
32622740	20200706	Histological Subtypes Classification of Lung Cancers on CT Images Using 3D Deep Learning and Radiomics.	CT	Radiologic imaging	Chest/Lung	LAD vs. SCC vs. SCLC
32678093	20200718	Machine learning of serum metabolic patterns encodes early-stage lung adenocarcinoma.	Metabolites	Molecular	Serum	LAD vs. Control
32775302	20200811	CT-Based Deep Learning Model for Invasiveness Classification and Micropapillary Pattern Prediction Within Lung Adenocarcinoma.	CT	Radiologic imaging	Chest/Lung	LAD Histologic Subtyping
32776232	20200811	Histologic subtype classification of non-small cell lung cancer using PET/CT images.	PET/CT	Radiologic imaging	Chest/Lung	LAD vs. SCC
32953512	20200921	Predicting the invasiveness of lung adenocarcinomas appearing as ground-glass nodule on CT scan using multi-task learning and deep radiomics.	CT	Radiologic imaging	Chest/Lung	LAD Histologic Subtyping
33057772	20201015	Machine learning based on clinico-biological features integrated <sup>18</sup>F-FDG PET/CT radiomics for distinguishing squamous cell carcinoma from adenocarcinoma of lung.	PET/CT; Serum tumor markers; Demographic features	Multimodal	Multimodal	LAD vs. SCC
33194653	20201116	The Usefulness of Imaging Quantification in Discriminating Non-Calcified Pulmonary Hamartoma From Adenocarcinoma.	CT	Radiologic imaging	Chest/Lung	LAD vs. Pulmonary Hamartoma
33287695	20201208	Molecular signature comprising 11 platelet-genes enables accurate blood-based diagnosis of NSCLC.	Gene expression	Molecular	Platelets	NSCLC vs. Control
33346087	20201221	Denoising Autoencoder, A Deep Learning Algorithm, Aids the Identification of A Novel Molecular Signature of Lung Adenocarcinoma.	Gene expression	Molecular	Lung	LAD vs. Control; LAD vs. SCC; LAD vs. LCC
33411267	20210107	Lung cancer histology classification from CT images based on radiomics and deep learning models.	CT	Radiologic imaging	Chest/Lung	LAD vs. SCC
33520719	20210201	Machine Learning for Histologic Subtype Classification of Non-Small Cell Lung Cancer: A Retrospective Multicenter Radiomics Study.	CT	Radiologic imaging	Chest/Lung	LAD vs. SCC
33563200	20210210	Detection of Lung Cancer on Computed Tomography Using Artificial Intelligence Applications Developed by Deep Learning Methods and the Contribution of Deep Learning to the Classification of Lung Carcinoma.	CT	Radiologic imaging	Chest/Lung	LAD vs. SCC
33775248	20210329	Deep learning-based six-type classifier for lung cancer and mimics from histopathological whole slide images: a retrospective study.	H&E WSI	Histologic imaging	Lung	LAD vs. SCC vs. SCLC vs. Pulmonary Tuberculosis vs. Organizing Pneumonia vs. Control
33841926	20210412	Can peritumoral regions increase the efficiency of machine-learning prediction of pathological invasiveness in lung adenocarcinoma manifesting as ground-glass nodules?	CT	Radiologic imaging	Chest/Lung	LAD Histologic Subtyping
33963422	20210508	Improving the Subtype Classification of Non-small Cell Lung Cancer by Elastic Deformation Based Machine Learning.	CT	Radiologic imaging	Chest/Lung	LCLC vs. SCC
34030542	20210525	Differentiating Small-Cell Lung Cancer From Non-Small-Cell Lung Cancer Brain Metastases Based on MRI Using Efficientnet and Transfer Learning Approach.	MRI	Radiologic imaging	Brain	NSCLC brain-metastasized vs. SCLC brain-metastasized
34079739	20210603	Identifying the histologic subtypes of non-small cell lung cancer with computed tomography imaging: a comparative study of capsule net, convolutional neural network, and radiomics.	CT	Radiologic imaging	Chest/Lung	LAD vs. SCC
34087705	20210604	Deep learning for predicting subtype classification and survival of lung adenocarcinoma on computed tomography.	CT	Radiologic imaging	Chest/Lung	LAD Histologic Subtyping
34172784	20210626	Lung adenocarcinoma and lung squamous cell carcinoma cancer classification, biomarker identification, and gene expression analysis using overlapping feature selection methods.	Gene expression	Molecular	Lung	LAD vs. SCC
34205005	20210702	A Novel Nodule Edge Sharpness Radiomic Biomarker Improves Performance of Lung-RADS for Distinguishing Adenocarcinomas from Granulomas on Non-Contrast CT Scans.	CT	Radiologic imaging	Chest/Lung	LAD vs. Granulomas
34209366	20210702	Deep Learning-Based Stage-Wise Risk Stratification for Early Lung Adenocarcinoma in CT Images: A Multi-Center Study.	CT	Radiologic imaging	Chest/Lung	LAD vs. Granulomas
34417454	20210821	Detection and characterization of lung cancer using cell-free DNA fragmentomes.	cfDNA fragmentation	Molecular	Plasma	NSCLC vs. SCLC
34508689	20210911	Selection, Visualization, and Interpretation of Deep Features in Lung Adenocarcinoma and Squamous Cell Carcinoma.	H&E WSI	Histologic imaging	Lung	LAD vs. SCC
34521016	20210914	Strategies to develop radiomics and machine learning models for lung cancer stage and histology prediction using small data samples.	CT	Radiologic imaging	Chest/Lung	LAD vs. SCC vs. LCC
34531005	20210917	Resolution-based distillation for efficient histology image classification.	H&E WSI	Histologic imaging	Lung	LAD Histologic Subtyping
34725953	20211102	Effectiveness of convolutional neural networks in the interpretation of pulmonary cytologic images in endobronchial ultrasound procedures.	Cytology image	Histologic imaging	Lung	LAD vs. Control
34787462	20211117	Alterations of the Human Lung and Gut Microbiomes in Non-Small Cell Lung Carcinomas and Distant Metastasis.	Microbiota	Molecular	Sputum	NSCLC vs. Control
34812577	20211123	Utility of mass spectrometry and artificial intelligence for differentiating primary lung adenocarcinoma and colorectal metastatic pulmonary tumor.	Metabolites	Molecular	Lung	LAD vs. Metastatic Colorectal Carcinoma
34839410	20211128	Subtyping non-small cell lung cancer by histology-guided spatial metabolomics.	Mass spectrometry image	Histologic imaging	Lung	LAD vs. SCC
34903781	20211214	Using a convolutional neural network for classification of squamous and non-squamous non-small cell lung cancer based on diagnostic histopathology HES images.	H&E WSI	Histologic imaging	Lung	LAD vs. SCC
34943617	20211224	Deep Radiotranscriptomics of Non-Small Cell Lung Carcinoma for Assessing Molecular and Histology Subtypes with a Data-Driven Analysis.	CT; PET/CT; Gene expression	Multimodal	Multimodal	LAD vs. SCC
35005775	20220110	Identification of pathological subtypes of early lung adenocarcinoma based on artificial intelligence parameters and CT signs.	CT	Radiologic imaging	Chest/Lung	LAD Histologic Subtyping
35060299	20220121	Digital multiplexed analysis of circular RNAs in FFPE and fresh non-small cell lung cancer specimens.	Gene expression	Molecular	Lung	NSCLC vs. Control
35053601	20220121	A Signature of 14 Long Non-Coding RNAs (lncRNAs) as a Step towards Precision Diagnosis for NSCLC.	Gene expression	Molecular	Lung	NSCLC vs. Control; LAD vs. SCC
35070762	20220124	Implementation of artificial intelligence in the histological assessment of pulmonary subsolid nodules.	CT	Radiologic imaging	Chest/Lung	LAD Histologic Subtyping
35115593	20220204	Classification of subtypes including LCNEC in lung cancer biopsy slides using convolutional neural network from scratch.	H&E WSI	Histologic imaging	Lung	LAD vs. LCNEC vs. SCC vs. SCLC vs. Control
35211471	20220225	Integrated Analysis of MATH-Based Subtypes Reveals a Novel Screening Strategy for Early-Stage Lung Adenocarcinoma.	Gene expression	Molecular	Lung	LAD vs. Control
35222880	20220228	Analysis of the Diagnosis Model of Peripheral Non-Small-Cell Lung Cancer under Computed Tomography Images.	CT	Radiologic imaging	Chest/Lung	NSCLC vs. SCLC
35238465	20220303	Robust subtyping of non-small cell lung cancer whole sections through MALDI mass spectrometry imaging.	Mass spectrometry image	Histologic imaging	Lung	LAD vs. SCC
35269297	20220310	Machine Learning-Assisted Dual-Marker Detection in Serum Small Extracellular Vesicles for the Diagnosis and Prognosis Prediction of Non-Small Cell Lung Cancer.	Protein expression	Molecular	Serum sEVs	NSCLC vs. Control
35331963	20220325	Non-small cell lung carcinoma subtyping in conventional cytology: Results of the IASLC Cytology Working Group survey to determine specific cytomorphological criteria for adenocarcinoma and squamous cell carcinoma.	Cytology image	Histologic imaging	Lung	LAD vs. SCC
35399247	20220411	Machine learning-based screening of the diagnostic genes and their relationship with immune-cell infiltration in patients with lung adenocarcinoma.	Gene expression	Molecular	Lung	LAD vs. Control

## Sheet: TableS1F.Prognostic.Biomarkers
Table S1F. The list of studies describing AI/ML-derived prognostic biomarkers. The acronyms are as follows: SCLC: Small Cell Lung Cancer. NSCLC: Non-Small Cell Lung Cancer. LAD: Lung Adenocarcinoma. SCC: Squamous Cell Carcinoma. LCC: Large Cell Carcinoma. PEAC: Pulmonary Enteric Adenocarcinoma. LCNEC: Large Cell Neuroendocrine Carcinoma. AIS: Adenocarcinoma in situ. AAH: Atypical Adenomatous Hype…
PMID	PublicationDate	ArticleTitle	BiomarkerDataType/Variables	BiomarkerBroadCategory	TissueUsed/Targeted	PredictedOutcome
12824896	20030626	Prognostic models in patients with non-small-cell lung cancer using artificial neural networks in comparison with logistic regression.	P27 IHC; P53 IHC; Cyclin-D1 IHC; RB IHC; Disease stage; Histologic subtype; Tumor size; Demographic features	Multimodal	Multimodal	NSCLC Survival
24527431	20140215	γ -H2AX: A Novel Prognostic Marker in a Prognosis Prediction Model of Patients with Early Operable Non-Small Cell Lung Cancer.	P53 IHC; γ-H2AX IHC; Ki67 IHC; Caspase-3 IHC; Lung function features; Medical history; Disease stage; Histologic subtype; Demographic features	Multimodal	Multimodal	NSCLC Survival
26233200	20150803	The value of nodal information in predicting lung cancer relapse using 4DPET/4DCT.	4DPET/4DCT	Radiologic imaging	Chest/Lung	NSCLC Relapse
28130689	20170129	Comparison of machine learning methods for classifying mediastinal lymph node metastasis of non-small cell lung cancer from <sup>18</sup>F-FDG PET/CT images.	PET/CT	Radiologic imaging	Chest/Lung	NSCLC Lymph Node Metastasis
29288987	20171231	Machine Learning Based Prediction of Brain Metastasis of Patients with IIIA-N2 Lung Adenocarcinoma by a Three-miRNA Signature.	Gene expression	Molecular	Lung	LAD Brain Metastasis
30290849	20181007	Effect of machine learning methods on predicting NSCLC overall survival time based on Radiomics analysis.	CT	Radiologic imaging	Chest/Lung	NSCLC Survival
30898382	20190323	Pre-treatment <sup>18</sup>F-FDG PET-based radiomics predict survival in resected non-small cell lung cancer.	PET/CT	Radiologic imaging	Chest/Lung	NSCLC Recurrence
31008437	20190423	Harnessing Clinical Sequencing Data for Survival Stratification of Patients with Metastatic Lung Adenocarcinomas.	Genotype	Molecular	Lung	LAD Survival
31101024	20190519	Prediction of pathologic stage in non-small cell lung cancer using machine learning algorithm based on CT image feature analysis.	CT	Radiologic imaging	Chest/Lung	NSCLC Staging
31105737	20190521	Prognostic and Predictive Value of Three DNA Methylation Signatures in Lung Adenocarcinoma.	DNA methylation	Molecular	Lung	LAD Lymph Node Metastasis
31379926	20190806	Cascaded Wx: A Novel Prognosis-Related Feature Selection Framework in Human Lung Adenocarcinoma Transcriptomes.	Gene expression	Molecular	Lung	LAD Survival
31406570	20190814	Automated AJCC (7th edition) staging of non-small cell lung cancer (NSCLC) using deep convolutional neural network (CNN) and recurrent neural network (RNN).	PET/CT	Radiologic imaging	Chest/Lung	NSCLC Staging
31488089	20190907	A large cohort study identifying a novel prognosis prediction model for lung adenocarcinoma through machine learning strategies.	Gene expression	Molecular	Lung	LAD Survival
31726986	20191116	MLW-gcForest: a multi-weighted gcForest model towards the staging of lung adenocarcinoma based on multi-modal genetic data.	Gene expression; DNA methylation; Genotype	Multimodal	Multimodal	LAD Staging
31933987	20200115	A combination of tumor and molecular markers predicts a poor prognosis in lung adenocarcinoma.	Serum tumor markers; Tumor size; Histologic subtype; Disease stage; Smoking history; Demographic features	Multimodal	Multimodal	LAD Lymph Node Metastasis; LAD Distant Metastasis
31956375	20200121	Identification of a Sixteen-gene Prognostic Biomarker for Lung Adenocarcinoma Using a Machine Learning Method.	Gene expression	Molecular	Lung	LAD Survival
32011674	20200204	Radiomics-based prediction for tumour spread through air spaces in stage I lung adenocarcinoma using machine learning.	CT	Radiologic imaging	Chest/Lung	LAD STAS
32029785	20200208	DeepBTS: Prediction of Recurrence-free Survival of Non-small Cell Lung Cancer Using a Time-binned Deep Neural Network.	Hematological features; Blood biochemical features; Serum tumor markers; Tumor size; ECOG performance score; Disease stage; Medical history; Smoking history; Demographic features	Multimodal	Multimodal	NSCLC Survival
32170141	20200315	Overall survival prediction of non-small cell lung cancer by integrating microarray and clinical data with deep learning.	Gene expression; Disease stage; Demographic features	Multimodal	Multimodal	NSCLC Survival
32175651	20200317	Mast cell-based molecular subtypes and signature associated with clinical outcome in early-stage lung adenocarcinoma.	Gene expression	Molecular	Lung	LAD Survival
32387813	20200511	A cross-modal 3D deep learning for accurate lymph node metastasis prediction in clinical stage T1 lung adenocarcinoma.	CT; Serum tumor markers; Smoking history	Multimodal	Multimodal	LAD Lymph Node Metastasis
32396042	20200513	Preoperative CT-based Deep Learning Model for Predicting Disease-Free Survival in Patients with Lung Adenocarcinomas.	CT	Radiologic imaging	Chest/Lung	LAD Survival
32477952	20200602	Preoperative Prediction of Lymph Node Metastasis in Patients With Early-T-Stage Non-small Cell Lung Cancer by Machine Learning Algorithms.	CT; Serum tumor markers; Smoking history; Demographic features	Multimodal	Multimodal	NSCLC Lymph Node Metastasis
32537435	20200616	Development and Validation of a 12-Gene Immune Relevant Prognostic Signature for Lung Adenocarcinoma Through Machine Learning Strategies.	Gene expression	Molecular	Lung	LAD Survival
32723974	20200730	Identifying CpG methylation signature as a promising biomarker for recurrence and immunotherapy in non-small-cell lung carcinoma.	DNA methylation	Molecular	Lung	NSCLC Recurrence
33014730	20201005	A CT-based logistic regression model to predict spread through air space in lung adenocarcinoma.	CT	Radiologic imaging	Chest/Lung	LAD STAS
33086649	20201022	Predicting Deep Learning Based Multi-Omics Parallel Integration Survival Subtypes in Lung Cancer Using Reverse Phase Protein Array Data.	Gene expression; DNA methylation; Genotype	Multimodal	Multimodal	NSCLC Survival
33134652	20201102	Combining structural and textural assessments of volumetric FDG-PET uptake in NSCLC.	PET/CT	Radiologic imaging	Chest/Lung	NSCLC Survival
33215029	20201120	Using Machine Learning Modeling to Explore New Immune-Related Prognostic Markers in Non-Small Cell Lung Cancer.	Gene expression	Molecular	Lung	NSCLC Survival
33287830	20201208	Exploration of predictive and prognostic alternative splicing signatures in lung adenocarcinoma using machine learning methods.	Gene expression	Molecular	Lung	LAD Survival; LAD Lymph Node Metastasis
33415023	20210108	Classify multicategory outcome in patients with lung adenocarcinoma using clinical, transcriptomic and clinico-transcriptomic data: machine learning versus multinomial models.	Gene expression	Molecular	Lung	LAD Survival
33754044	20210323	Identification and validation of hypoxia-derived gene signatures to predict clinical outcomes and therapeutic responses in stage I lung adenocarcinoma patients.	Gene expression	Molecular	Lung	LAD Survival
33791593	20210401	A Shallow Convolutional Neural Network Predicts Prognosis of Lung Cancer Patients in Multi-Institutional CT-Image Data.	CT	Radiologic imaging	Chest/Lung	NSCLC Survival
33833572	20210409	A Nomogram Based on CT Deep Learning Signature: A Potential Tool for the Prediction of Overall Survival in Resected Non-Small Cell Lung Cancer Patients.	CT; Disease stage; Lymphatic vessel invasion; Differentiation grade	Multimodal	Multimodal	NSCLC Survival
33882406	20210421	Evaluation of disease staging and chemotherapeutic response in non-small cell lung cancer from patient tumor-derived metabolomic data.	Metabolites	Molecular	Lung	NSCLC Staging
33959797	20210507	Radiomics and gene expression profile to characterise the disease and predict outcome in patients with lung cancer.	Gene expression; Genotype; PET/CT	Multimodal	Multimodal	NSCLC Recurrence
33996569	20210517	Identification of an Individualized Metabolism Prognostic Signature and Related Therapy Regimens in Early Stage Lung Adenocarcinoma.	Gene expression	Molecular	Lung	LAD Survival
34087705	20210604	Deep learning for predicting subtype classification and survival of lung adenocarcinoma on computed tomography.	CT	Radiologic imaging	Chest/Lung	LAD Survival
34109124	20210610	Development and Validation of a Combined Model for Preoperative Prediction of Lymph Node Metastasis in Peripheral Lung Adenocarcinoma.	CT; Smoking history; Demographic features	Multimodal	Multimodal	LAD Lymph Node Metastasis
34200270	20210702	A Cascaded Neural Network for Staging in Non-Small Cell Lung Cancer Using Pre-Treatment CT.	CT	Radiologic imaging	Chest/Lung	NSCLC Staging
34232304	20210707	Performance of a Machine Learning Algorithm Using Electronic Health Record Data to Identify and Estimate Survival in a Longitudinal Cohort of Patients With Lung Cancer.	Genotype; Hematological features; Blood biochemical features; Histologic subtype; Medical history; Disease stage; Smoking history; Demographic features	Multimodal	Multimodal	NSCLC Survival
34282757	20210720	DeepRePath: Identifying the Prognostic Features of Early-Stage Lung Adenocarcinoma Using Multi-Scale Pathology Images and Deep Convolutional Neural Networks.	H&E WSI	Histologic imaging	Lung	LAD Recurrence
34408230	20210819	Cancer-associated fibroblasts are associated with poor prognosis in solid type of lung adenocarcinoma in a machine learning analysis.	Cancer associated fibroblast status; Disease stage; Smoking history; Demographic features	Multimodal	Multimodal	LAD Survival
34422333	20210823	Clinicopathological models for predicting lymph node metastasis in patients with early-stage lung adenocarcinoma: the application of machine learning algorithms.	CT; Serum tumor markers; Smoking history; Demographic features	Multimodal	Multimodal	LAD Lymph Node Metastasis
34497634	20210909	A Novel Intercellular Communication-Associated Gene Signature for Prognostic Prediction and Clinical Value in Patients With Lung Adenocarcinoma.	Gene expression	Molecular	Lung	LAD Relapse
34521016	20210914	Strategies to develop radiomics and machine learning models for lung cancer stage and histology prediction using small data samples.	CT	Radiologic imaging	Chest/Lung	NSCLC Staging
34610501	20211005	3D multi-scale, multi-task, and multi-label deep learning for prediction of lymph node metastasis in T1 lung adenocarcinoma patients' CT images.	CT	Radiologic imaging	Chest/Lung	LAD Lymph Node Metastasis
34661294	20211018	A deep learning- and CT image-based prognostic model for the prediction of survival in non-small cell lung cancer.	CT	Radiologic imaging	Chest/Lung	NSCLC Survival
34708036	20211028	Histopathological Images and Multi-Omics Integration Predict Molecular Characteristics and Survival in Lung Adenocarcinoma.	H&E WSI; Genotype; Gene expression; Protein expression	Multimodal	Multimodal	LAD Survival
34773070	20211113	Radiomics-guided deep neural networks stratify lung adenocarcinoma prognosis from CT scans.	CT	Radiologic imaging	Chest/Lung	LAD Survival
34787462	20211117	Alterations of the Human Lung and Gut Microbiomes in Non-Small Cell Lung Carcinomas and Distant Metastasis.	Microbiota	Molecular	Sputum	NSCLC Staging
34805165	20211122	Identification and Validation of the Pyroptosis-Related Molecular Subtypes of Lung Adenocarcinoma by Bioinformatics and Machine Learning.	Gene expression	Molecular	Lung	LAD Survival
34872823	20211207	Overall Survival Prognostic Modelling of Non-small Cell Lung Cancer Patients Using Positron Emission Tomography/Computed Tomography Harmonised Radiomics Features: The Quest for the Optimal Machine Learning Algorithm.	PET/CT	Radiologic imaging	Chest/Lung	NSCLC Survival
35117753	20220204	Developing prognostic gene panel of survival time in lung adenocarcinoma patients using machine learning.	Gene expression	Molecular	Lung	LAD Survival
35155231	20220214	Imbalanced Data Correction Based PET/CT Radiomics Model for Predicting Lymph Node Metastasis in Clinical Stage T1 Lung Adenocarcinoma.	PET/CT; Histologic subtype; Demographic features	Multimodal	Multimodal	LAD Lymph Node Metastasis
35269297	20220310	Machine Learning-Assisted Dual-Marker Detection in Serum Small Extracellular Vesicles for the Diagnosis and Prognosis Prediction of Non-Small Cell Lung Cancer.	Protein expression	Molecular	Serum sEVs	NSCLC Relapse
35297587	20220317	Integrative Predictive Models of Computed Tomography Texture Parameters and Hematological Parameters for Lymph Node Metastasis in Lung Adenocarcinomas.	CT; Hematological features	Multimodal	Multimodal	LAD Lymph Node Metastasis
35447457	20220421	A nine-gene signature identification and prognostic risk prediction for patients with lung adenocarcinoma using novel machine learning approach.	Gene expression	Molecular	Lung	LAD Survival

## Sheet: TableS1G.Predictive.Biomarkers
Table S1G. The list of studies describing AI/ML-derived predictive biomarkers. The acronyms are as follows: SCLC: Small Cell Lung Cancer. NSCLC: Non-Small Cell Lung Cancer. LAD: Lung Adenocarcinoma. SCC: Squamous Cell Carcinoma. LCC: Large Cell Carcinoma. PEAC: Pulmonary Enteric Adenocarcinoma. LCNEC: Large Cell Neuroendocrine Carcinoma. AIS: Adenocarcinoma in situ. AAH: Atypical Adenomatous Hype…
PMID	PublicationDate	ArticleTitle	BiomarkerDataType/Variables	BiomarkerBroadCategory	TissueUsed/Targeted	PredictedOutcome
20443461	20100507	Comparison of Bayesian network and support vector machine models for two-year survival prediction in lung cancer patients treated with radiotherapy.	Tumor size; Performance status; Number of lymph nodes	Multimodal	Multimodal	NSCLC Response to Radiotherapy
29147418	20171118	Serum Protein Pattern Could Predict the Therapeutic Effect of First-Line Pemetrexed/Cisplatin Chemotherapy in Patients With Lung Adenocarcinoma.	Protein expression	Molecular	Serum	LAD Response to Chemotherapy
30266009	20180929	A pilot study using kernelled support tensor machine for distant failure prediction in lung SBRT.	PET/CT	Radiologic imaging	Chest/Lung	NSCLC Response to Radiotherapy
30500819	20181201	Deep learning for lung cancer prognostication: A retrospective multi-cohort radiomics study.	CT	Radiologic imaging	Chest/Lung	NSCLC Response to Radiotherapy
30527295	20181212	CT texture analysis as predictive factor in metastatic lung adenocarcinoma treated with tyrosine kinase inhibitors (TKIs).	CT	Radiologic imaging	Chest/Lung	LAD Response to Tyrosine Kinase Inhibitors
31008437	20190423	Harnessing Clinical Sequencing Data for Survival Stratification of Patients with Metastatic Lung Adenocarcinomas.	Genotype	Molecular	Lung	LAD Response to Tyrosine Kinase Inhibitors
31719058	20191114	Changes in CT Radiomic Features Associated with Lymphocyte Distribution Predict Overall Survival and Response to Immunotherapy in Non-Small Cell Lung Cancer.	CT	Radiologic imaging	Chest/Lung	NSCLC Response to Immune Checkpoint Inhibitors
31754135	20191123	Deep segmentation networks predict survival of non-small cell lung cancer.	PET/CT	Radiologic imaging	Chest/Lung	NSCLC Response to Radiotherapy
32055239	20200215	Discovery of a putative blood-based protein signature associated with response to ALK tyrosine kinase inhibition.	Protein expression	Molecular	Plasma	NSCLC Response to Tyrosine Kinase Inhibitors
32076657	20200221	Combination of Peri- and Intratumoral Radiomic Features on Baseline CT Scans Predicts Response to Chemotherapy in Lung Adenocarcinoma.	CT	Radiologic imaging	Chest/Lung	LAD Response to Chemotherapy
32158626	20200312	Deep neural network classification based on somatic mutations potentially predicts clinical benefit of immune checkpoint blockade in lung adenocarcinoma.	Genotype	Molecular	Lung	LAD Response to Immune Checkpoint Inhibitors
32175651	20200317	Mast cell-based molecular subtypes and signature associated with clinical outcome in early-stage lung adenocarcinoma.	Gene expression; Genotype	Multimodal	Multimodal	LAD Response to Immune Checkpoint Inhibitors
32198149	20200322	Identification of Non-Small Cell Lung Cancer Sensitive to Systemic Cancer Therapies Using Radiomics.	CT	Radiologic imaging	Chest/Lung	NSCLC Response to Immune Checkpoint Inhibitors; NSCLC Response to Tyrosine Kinase Inhibitors; NSCLC Response to Chemotherapy
32631957	20200708	A Serum Protein Classifier Identifying Patients with Advanced Non-Small Cell Lung Cancer Who Derive Clinical Benefit from Treatment with Immune Checkpoint Inhibitors.	Protein features	Molecular	Serum	NSCLC Response to Immune Checkpoint Inhibitors
32958579	20200922	Deep Learning to Estimate RECIST in Patients with NSCLC Treated with PD-1 Blockade.	CT	Radiologic imaging	Chest/Lung	NSCLC Response to Immune Checkpoint Inhibitors
33059196	20201015	Machine learning reveals a PD-L1-independent prediction of response to immunotherapy of non-small cell lung cancer by gene expression context.	Gene expression	Molecular	Lung	NSCLC Response to Immune Checkpoint Inhibitors
33594323	20210217	A multi-omics-based serial deep learning approach to predict clinical outcomes of single-agent anti-PD-1/PD-L1 immunotherapy in advanced stage non-small-cell lung cancer.	CT; Hematological features; Blood biochemical features; Medical history; Smoking history; Demographic features	Multimodal	Multimodal	NSCLC Response to Immune Checkpoint Inhibitors
33738253	20210319	Prognostic Value of Deep Learning-Mediated Treatment Monitoring in Lung Cancer Patients Receiving Immunotherapy.	CT	Radiologic imaging	Chest/Lung	NSCLC Response to Immune Checkpoint Inhibitors
33754044	20210323	Identification and validation of hypoxia-derived gene signatures to predict clinical outcomes and therapeutic responses in stage I lung adenocarcinoma patients.	Gene expression	Molecular	Lung	LAD Response to Immune Checkpoint Inhibitors
33841639	20210412	Identification and validation of significant gene mutations to predict clinical benefit of immune checkpoint inhibitors in lung adenocarcinoma.	Genotype	Molecular	Lung	LAD Response to Immune Checkpoint Inhibitors
33882406	20210421	Evaluation of disease staging and chemotherapeutic response in non-small cell lung cancer from patient tumor-derived metabolomic data.	Metabolites	Molecular	Lung	NSCLC Response to Chemotherapy
33927719	20210430	Robust Prediction of Immune Checkpoint Inhibition Therapy for Non-Small Cell Lung Cancer.	Genotype; Tumor mutation burden; PD-L1 IHC	Multimodal	Multimodal	NSCLC Response to Immune Checkpoint Inhibitors
33918681	20210430	Comparison and Fusion of Machine Learning Algorithms for Prospective Validation of PET/CT Radiomic Features Prognostic Value in Stage II-III Non-Small Cell Lung Cancer.	PET/CT	Radiologic imaging	Chest/Lung	NSCLC Response to Chemoradiotherapy
34061904	20210601	Prediction of outcome in patients with non-small cell lung cancer treated with second line PD-1/PDL-1 inhibitors based on clinical parameters: Results from a prospective, single institution study.	Hematological features; Serum tumor markers; Blood biochemical features; ECOG performance score; Medical history; Smoking history; Demographic features	Multimodal	Multimodal	NSCLC Response to Immune Checkpoint Inhibitors
34182269	20210628	Clinical decision support algorithm based on machine learning to assess the clinical response to anti-programmed death-1 therapy in patients with non-small-cell lung cancer.	Genotype; Tumor mutation burden; PD-L1 IHC; ECOG performance score; Hematological features; Histologic subtype; Medical history; Demographic features	Multimodal	Multimodal	NSCLC Response to Immune Checkpoint Inhibitors
34415574	20210820	Combining computed tomography and biologically effective dose in radiomics and deep learning improves prediction of tumor response to robotic lung stereotactic body radiation therapy.	CT; Medical history	Multimodal	Multimodal	NSCLC Response to Radiotherapy
34660285	20211018	Machine Learning-Based CT Radiomics Analysis for Prognostic Prediction in Metastatic Non-Small Cell Lung Cancer Patients With <i>EGFR</i>-T790M Mutation Receiving Third-Generation EGFR-TKI Osimertinib Treatment.	CT; ECOG performance score; Medical history; Disease stage; Smoking history; Demographic features	Multimodal	Multimodal	NSCLC Response to Tyrosine Kinase Inhibitors
34733779	20211104	Accurate Tumor Delineation <i>vs.</i> Rough Volume of Interest Analysis for <sup>18</sup>F-FDG PET/CT Radiomics-Based Prognostic Modeling inNon-Small Cell Lung Cancer.	PET/CT	Radiologic imaging	Chest/Lung	NSCLC Response to Chemoradiotherapy
34944830	20211224	Machine Learning for Prediction of Immunotherapy Efficacy in Non-Small Cell Lung Cancer from Simple Clinical and Biological Data.	Hematological features; Genotype; ECOG performance score; Disease stage; Smoking history; Demographic features	Multimodal	Multimodal	NSCLC Response to Immune Checkpoint Inhibitors
35174074	20220217	Augmented Features Synergize Radiomics in Post-Operative Survival Prediction and Adjuvant Therapy Recommendation for Non-Small Cell Lung Cancer.	CT	Radiologic imaging	Chest/Lung	NSCLC Response to Chemotherapy
35193578	20220223	Machine learning and bioinformatics analysis revealed classification and potential treatment strategy in stage 3-4 NSCLC patients.	Gene expression; Genotype	Multimodal	Multimodal	NSCLC Response to Immune Checkpoint Inhibitors
35248997	20220306	A comparison of machine learning methods for predicting recurrence and death after curative-intent radiotherapy for non-small cell lung cancer: Development and validation of multivariable clinical prediction models.	PET/CT; Histologic subtype; Medical history; ECOG performance score; Lung function features; Disease stage; Smoking history; Demographic features	Multimodal	Multimodal	NSCLC Response to Radiotherapy
35422007	20220415	Radiomics combined with clinical characteristics predicted the progression-free survival time in first-line targeted therapy for advanced non-small cell lung cancer with EGFR mutation.	CT; Genotype; Medical history; Smoking history; Demographic features	Multimodal	Multimodal	NSCLC Response to Tyrosine Kinase Inhibitors
35454899	20220423	Predictive Value of <sup>18</sup>F-FDG PET/CT Using Machine Learning for Pathological Response to Neoadjuvant Concurrent Chemoradiotherapy in Patients with Stage III Non-Small Cell Lung Cancer.	PET/CT	Radiologic imaging	Chest/Lung	NSCLC Response to Chemoradiotherapy

## Sheet: TableS1H.Safety.Biomarkers
Table S1H. The list of studies describing AI/ML-derived safety biomarkers. The acronyms are as follows: SCLC: Small Cell Lung Cancer. NSCLC: Non-Small Cell Lung Cancer. LAD: Lung Adenocarcinoma. SCC: Squamous Cell Carcinoma. LCC: Large Cell Carcinoma. PEAC: Pulmonary Enteric Adenocarcinoma. LCNEC: Large Cell Neuroendocrine Carcinoma. AIS: Adenocarcinoma in situ. AAH: Atypical Adenomatous Hyperpla…
PMID	PublicationDate	ArticleTitle	BiomarkerDataType/Variables	BiomarkerBroadCategory	TissueUsed/Targeted	PredictedOutcome
30891794	20190321	Combining handcrafted features with latent variables in machine learning for prediction of radiation-induced lung damage.	Cytokine levels; Genotype; Gene expression; Dosimetric features; Smoking history; Medical history; Histologic subtype; Disease stage; Karnofsky performance score; Demographic features	Multimodal	Multimodal	Radiation pneumonitis
30992302	20190418	Machine Learning to Build and Validate a Model for Radiation Pneumonitis Prediction in Patients with Non-Small Cell Lung Cancer.	Cytokine levels; Karnofsky performance score; Smoking history; Medical history; Disease stage; Dosimetric features; Demographic features	Multimodal	Multimodal	Radiation pneumonitis
33598430	20210218	Weighted-Support Vector Machine Learning Classifier of Circulating Cytokine Biomarkers to Predict Radiation-Induced Lung Fibrosis in Non-Small-Cell Lung Cancer Patients.	Cytokine levels; Dosimetric features; Smoking history; Karnofsky performance score; Medical history; Disease stage	Multimodal	Multimodal	Radiation-induced lung fibrosis
34251728	20210712	Radiation Versus Immune Checkpoint Inhibitor Associated Pneumonitis: Distinct Radiologic Morphologies.	CT	Radiologic imaging	Chest/Lung	Radiation pneumonitis vs. ICI pneumonitis
34376721	20210811	Prediction of radiation pneumonitis after definitive radiotherapy for locally advanced non-small cell lung cancer using multi-region radiomics analysis.	CT	Radiologic imaging	Chest/Lung	Radiation pneumonitis
34607896	20211005	Predicting cardiac adverse events in patients receiving immune checkpoint inhibitors: a machine learning approach.	PD-L1 IHC; Hematological features; Blood biochemical features; Disease stage; Smoking history; Medical history; Demographic features	Multimodal	Multimodal	ICI-induced cardiac events
34718683	20211031	Prediction of radiation pneumonitis with machine learning using 4D-CT based dose-function features.	CT	Radiologic imaging	Chest/Lung	Radiation pneumonitis

## Sheet: TableS1I.Surrogate.Biomarkers
Table S1I. The list of studies describing AI/ML-derived surrogate biomarkers. The acronyms are as follows: SCLC: Small Cell Lung Cancer. NSCLC: Non-Small Cell Lung Cancer. LAD: Lung Adenocarcinoma. SCC: Squamous Cell Carcinoma. LCC: Large Cell Carcinoma. PEAC: Pulmonary Enteric Adenocarcinoma. LCNEC: Large Cell Neuroendocrine Carcinoma. AIS: Adenocarcinoma in situ. AAH: Atypical Adenomatous Hyper…
PMID	PublicationDate	ArticleTitle	BiomarkerDataType/Variables	BiomarkerBroadCategory	TissueUsed/Targeted	PredictedOutcome
28566328	20170602	Somatic Mutations Drive Distinct Imaging Phenotypes in Lung Cancer.	CT; Disease stage; Smoking history; Demographic features	Multimodal	Multimodal	EGFR Mutation Status; EGFR - KRAS Co-mutation Status
30059241	20180731	Identifying epidermal growth factor receptor mutation status in patients with lung adenocarcinoma by three-dimensional convolutional neural networks.	CT; Smoking history; Demographic features	Multimodal	Multimodal	EGFR Mutation Status
30159833	20180831	Classification of lung adenocarcinoma transcriptome subtypes from pathological images using deep convolutional networks.	H&E WSI	Histologic imaging	Lung	PI Transcriptional Subtype; PP Transcriptional Subtype; TRU Transcriptional Subtype
30224757	20180919	Classification and mutation prediction from non-small cell lung cancer histopathology images using deep learning.	H&E WSI	Histologic imaging	Lung	STK11 Mutation Status; EGFR Mutation Status; FAT1 Mutation Status; SETBP1 Mutation Status; KRAS Mutation Status; TP53 Mutation Status
30559455	20181219	CT Slice Thickness and Convolution Kernel Affect Performance of a Radiomic Model for Predicting EGFR Status in Non-Small Cell Lung Cancer: A Preliminary Study.	CT	Radiologic imaging	Chest/Lung	EGFR Mutation Status
30635290	20190113	Predicting EGFR mutation status in lung adenocarcinoma on computed tomography image using deep learning.	CT	Radiologic imaging	Chest/Lung	EGFR Mutation Status
30746208	20190213	Detection of epithelial growth factor receptor (<i>EGFR</i>) mutations on CT images of patients with lung adenocarcinoma using radiomics and/or multi-level residual convolutionary neural networks.	CT	Radiologic imaging	Chest/Lung	EGFR Mutation Status
31074592	20190511	Toward automatic prediction of EGFR mutation status in pulmonary adenocarcinoma with 3D deep learning.	CT	Radiologic imaging	Chest/Lung	EGFR Mutation Status
31439255	20190824	Machine learning-based radiomics strategy for prediction of cell proliferation in non-small cell lung cancer.	CT	Radiologic imaging	Chest/Lung	Ki-67 Proliferation Index
31523482	20190917	Multi-Field-of-View Deep Learning Model Predicts Nonsmall Cell Lung Cancer Programmed Death-Ligand 1 Status from Whole-Slide Hematoxylin and Eosin Images.	H&E WSI	Histologic imaging	Lung	PD-L1 Expression Status
31659591	20191030	Usefulness of gradient tree boosting for predicting histological subtype and EGFR mutation status of non-small cell lung cancer on <sup>18</sup>F FDG-PET/CT.	PET/CT	Radiologic imaging	Chest/Lung	EGFR Mutation Status
31681597	20191105	Predictive Power of a Radiomic Signature Based on <sup>18</sup>F-FDG PET/CT Images for EGFR Mutational Status in NSCLC.	PET/CT	Radiologic imaging	Chest/Lung	EGFR Mutation Status
32063026	20200218	Radiogenomic Models Using Machine Learning Techniques to Predict EGFR Mutations in Non-Small Cell Lung Cancer.	CT; PET/CT	Radiologic imaging	Chest/Lung	EGFR Mutation Status
32082997	20200222	Radiomics Signature as a Predictive Factor for EGFR Mutations in Advanced Lung Adenocarcinoma.	CT; Disease stage; Smoking history; Demographic features	Multimodal	Multimodal	EGFR Mutation Status
32221746	20200330	Identification of cancer stem cell-related biomarkers in lung adenocarcinoma by stemness index and weighted correlation network analysis.	Gene expression	Molecular	Lung	mRNA Stemness Index
32266148	20200409	Clinical, Conventional CT and Radiomic Feature-Based Machine Learning Models for Predicting ALK Rearrangement Status in Lung Adenocarcinoma Patients.	CT	Radiologic imaging	Chest/Lung	ALK Mutation Status
32416013	20200517	Detailed identification of epidermal growth factor receptor mutations in lung adenocarcinoma: Combining radiomics with machine learning.	CT; Smoking history; Demographic features	Multimodal	Multimodal	EGFR Mutation Status
32636239	20200709	Predicting response to immunotherapy in advanced non-small-cell lung cancer using tumor mutational burden radiomic biomarker.	CT	Radiologic imaging	Chest/Lung	Tumor Mutation Burden Subtype
32676319	20200718	Predicting EGFR mutation subtypes in lung adenocarcinoma using <sup>18</sup>F-FDG PET/CT radiomic features.	PET/CT	Radiologic imaging	Chest/Lung	EGFR Mutation Status
32764984	20200809	Evaluating Solid Lung Adenocarcinoma Anaplastic Lymphoma Kinase Gene Rearrangement Using Noninvasive Radiomics Biomarkers.	CT	Radiologic imaging	Chest/Lung	ALK Mutation Status
32794105	20200815	The deep learning model combining CT image and clinicopathological information for predicting ALK fusion status and response to ALK-TKI therapy in non-small cell lung cancer patients.	CT; Smoking history; Demographic features	Multimodal	Multimodal	ALK Mutation Status
32827069	20200823	Diffusion tensor and postcontrast T1-weighted imaging radiomics to differentiate the epidermal growth factor receptor mutation status of brain metastases from non-small cell lung cancer.	MRI	Radiologic imaging	Brain	EGFR Mutation Status
32929383	20200915	Tumor immune profiles noninvasively estimated by FDG PET with deep learning correlate with immunotherapy response in lung adenocarcinoma.	FDG PET; Gene expression	Multimodal	Multimodal	Cytolytic Activity Subtype
32953730	20200921	A CT-derived deep neural network predicts for programmed death ligand-1 expression status in advanced lung adenocarcinomas.	CT	Radiologic imaging	Chest/Lung	PD-L1 Expression Status
33067442	20201017	Non-invasive decision support for NSCLC treatment using PET/CT radiomics.	PET/CT	Radiologic imaging	Chest/Lung	EGFR Mutation Status
33098370	20201024	Gene signature based on B cell predicts clinical outcome of radiotherapy and immunotherapy for patients with lung adenocarcinoma.	Gene expression	Molecular	Lung	Tumor-Infiltrating B Lymphocyte-Specific Genes Subtype
33148663	20201105	Radiomic Detection of EGFR Mutations in NSCLC.	CT	Radiologic imaging	Chest/Lung	EGFR Mutation Status
33500713	20210127	Assessing PD-L1 expression in non-small cell lung cancer and predicting responses to immune checkpoint inhibitors using deep learning on computed tomography images.	CT	Radiologic imaging	Chest/Lung	PD-L1 Expression Status
33638577	20210227	Multiparametric MRI-Based Radiomics Approaches for Preoperative Prediction of EGFR Mutation Status in Spinal Bone Metastases in Patients with Lung Adenocarcinoma.	MRI	Radiologic imaging	Spine	EGFR Mutation Status
33643902	20210301	Deep CNN Model Using CT Radiomics Feature Mapping Recognizes EGFR Gene Mutation Status of Lung Adenocarcinoma.	CT	Radiologic imaging	Chest/Lung	EGFR Mutation Status
33738250	20210319	A Machine Learning Model Based on PET/CT Radiomics and Clinical Characteristics Predicts ALK Rearrangement Status in Lung Adenocarcinoma.	PET/CT; Serum tumor markers; Medical history; Smoking history; Disease stage; Demographic features	Multimodal	Multimodal	ALK Mutation Status
33765542	20210325	Distinct tumor bacterial microbiome in lung adenocarcinomas manifested as radiological subsolid nodules.	Microbiome	Molecular	Lung	Radiological Nodule Subtype
33920322	20210430	Simultaneous Identification of <i>EGFR,</i><i>KRAS,</i><i>ERBB2,</i> and <i>TP53</i> Mutations in Patients with Non-Small Cell Lung Cancer by Machine Learning-Derived Three-Dimensional Radiomics.	CT	Radiologic imaging	Chest/Lung	EGFR Mutation Status; KRAS Mutation Status; ERBB2 Mutation Status; TP53 Mutation Status
33987243	20210514	A computed tomography (CT)-derived radiomics approach for predicting primary co-mutations involving <i>TP53</i> and epidermal growth factor receptor (<i>EGFR</i>) in patients with advanced lung adenocarcinomas (LUAD).	CT	Radiologic imaging	Chest/Lung	EGFR - TP53 Co-mutation Status
34079707	20210603	Multi-channel multi-task deep learning for predicting <i>EGFR</i> and <i>KRAS</i> mutations of non-small cell lung cancer on CT images.	CT	Radiologic imaging	Chest/Lung	EGFR Mutation Status; KRAS Mutation Status
34135101	20210617	Non-invasive measurement of PD-L1 status and prediction of immunotherapy response using deep learning of PET/CT images.	PET/CT	Radiologic imaging	Chest/Lung	PD-L1 Expression Status
34290979	20210722	DeepCUBIT: Predicting Lymphovascular Invasion or Pathological Lymph Node Involvement of Clinical T1 Stage Non-Small Cell Lung Cancer on Chest CT Scan Using Deep Cubical Nodule Transfer Learning Algorithm.	CT	Radiologic imaging	Chest/Lung	Nodal Subtype
34318502	20210728	MRI-based radiomics analysis for predicting the EGFR mutation based on thoracic spinal metastases in lung adenocarcinoma patients.	MRI	Radiologic imaging	Spine	EGFR Mutation Status
34327623	20210730	CT-Based Hand-crafted Radiomic Signatures Can Predict PD-L1 Expression Levels in Non-small Cell Lung Cancer: a Two-Center Study.	CT	Radiologic imaging	Chest/Lung	PD-L1 Expression Status
34358516	20210806	Identification and Characterization of Senescence Phenotype in Lung Adenocarcinoma with High Drug Sensitivity.	Gene expression	Molecular	Lung	Senescence Subtype
34367993	20210809	Prediction of EGFR Mutation Status Based on <sup>18</sup>F-FDG PET/CT Imaging Using Deep Learning-Based Model in Lung Adenocarcinoma.	PET/CT	Radiologic imaging	Chest/Lung	EGFR Mutation Status
34400666	20210817	Comparative analysis of machine learning approaches to classify tumor mutation burden in lung adenocarcinoma using histopathology images.	H&E WSI	Histologic imaging	Lung	Tumor Mutation Burden Subtype
34502160	20210910	Machine Learning-Based Radiomics Signatures for EGFR and KRAS Mutations Prediction in Non-Small-Cell Lung Cancer.	CT	Radiologic imaging	Chest/Lung	EGFR Mutation Status; KRAS Mutation Status
34611410	20211006	A Radiomic Approach to Access Tumor Immune Status by CD8<sup>+</sup>TRMs on Surgically Resected Non-Small-Cell Lung Cancer.	CT	Radiologic imaging	Chest/Lung	CD8+ Tissue Resident Memory Subtype
34669994	20211020	Deep learning predicts epidermal growth factor receptor mutation subtypes in lung adenocarcinoma.	CT	Radiologic imaging	Chest/Lung	EGFR Mutation Status
34708036	20211028	Histopathological Images and Multi-Omics Integration Predict Molecular Characteristics and Survival in Lung Adenocarcinoma.	H&E WSI	Histologic imaging	Lung	ALK Mutation Status; BRAF Mutation Status; EGFR Mutation Status; ROS1 Mutation Status; PI Transcriptional Subtype; PP Transcriptional Subtype; TRU Transcriptional Subtype
34805165	20211122	Identification and Validation of the Pyroptosis-Related Molecular Subtypes of Lung Adenocarcinoma by Bioinformatics and Machine Learning.	Gene expression	Molecular	Lung	Pyroptosis Subtype
34807270	20211122	Using contrast-enhanced CT and non-contrast-enhanced CT to predict EGFR mutation status in NSCLC patients-a radiomics nomogram analysis.	CT	Radiologic imaging	Chest/Lung	EGFR Mutation Status
34864866	20211205	Epigenome signature as an immunophenotype indicator prompts durable clinical immunotherapy benefits in lung adenocarcinoma.	DNA methylation	Molecular	Lung	Immunophenotype Subtype
34943617	20211224	Deep Radiotranscriptomics of Non-Small Cell Lung Carcinoma for Assessing Molecular and Histology Subtypes with a Data-Driven Analysis.	CT; PET/CT; Gene expression	Multimodal	Multimodal	EGFR Mutation Status; KRAS Mutation Status
34953355	20211225	AIR-Net: A novel multi-task learning method with auxiliary image reconstruction for predicting EGFR mutation status on CT images of NSCLC patients.	CT	Radiologic imaging	Chest/Lung	EGFR Mutation Status
35003258	20220110	Deep Learning to Predict EGFR Mutation and PD-L1 Expression Status in Non-Small-Cell Lung Cancer on Computed Tomography Images.	CT	Radiologic imaging	Chest/Lung	EGFR Mutation Status; PD-L1 Expression Status
35097114	20220131	Integrative Modeling of Multiomics Data for Predicting Tumor Mutation Burden in Patients with Lung Cancer.	Gene expression; DNA methylation	Multimodal	Multimodal	Tumor Mutation Burden Subtype
35119589	20220204	Predicting EGFR mutation status by a deep learning approach in patients with non-small cell lung cancer brain metastases.	MRI	Radiologic imaging	Brain	EGFR Mutation Status
35186727	20220221	Three-Dimensional Convolutional Neural Network-Based Prediction of Epidermal Growth Factor Receptor Expression Status in Patients With Non-Small Cell Lung Cancer.	CT; Medical history; Demographic features	Multimodal	Multimodal	EGFR Mutation Status
35211471	20220225	Integrated Analysis of MATH-Based Subtypes Reveals a Novel Screening Strategy for Early-Stage Lung Adenocarcinoma.	Gene expression	Molecular	Lung	MATH (mutant-allele tumor heterogeneity) Subtype
35271299	20220310	Artificial Intelligence-Powered Spatial Analysis of Tumor-Infiltrating Lymphocytes as Complementary Biomarker for Immune Checkpoint Inhibition in Non-Small-Cell Lung Cancer.	H&E WSI	Histologic imaging	Lung	Immune Phenotype Subtype
35280857	20220314	Identification of Signature Genes and Characterizations of Tumor Immune Microenvironment and Tumor Purity in Lung Adenocarcinoma Based on Machine Learning.	Gene expression	Molecular	Lung	Tumor Purity Subtype
35417660	20220413	Development and Validation of Machine Learning Models to Predict Epidermal Growth Factor Receptor Mutation in Non-Small Cell Lung Cancer: A Multi-Center Retrospective Radiomics Study.	CT	Radiologic imaging	Chest/Lung	EGFR Mutation Status
35464416	20220425	Non-Invasive Measurement Using Deep Learning Algorithm Based on Multi-Source Features Fusion to Predict PD-L1 Expression and Survival in NSCLC.	CT	Radiologic imaging	Chest/Lung	PD-L1 Expression Status
